# Supplementary material for: Simple Co-Precipitation of Iron Minerals for the Removal of Phenylarsonic Acid: Insights into the Adsorption Performance and Mechanism
Source: Molecules. 2023 Apr 13;28(8):3448. doi: 10.3390/molecules28083448 (PMC10145160; doi:10.3390/molecules28083448)
Supplement: Supplementary file 1 [file molecules-28-03448-s001.zip]

Archive with 1 entries (1 files):
- molecules-2299655-supplementary.pdf
